# Supplementary material for: Therapeutic and Diagnostic Potential of Folic Acid Receptors and Glycosylphosphatidylinositol (GPI) Transamidase in Prostate Cancer
Source: Cancers (Basel). 2024 May 25;16(11):2008. doi: 10.3390/cancers16112008 (PMC11170984; doi:10.3390/cancers16112008)
Supplement: Supplementary file 1 [file cancers-16-02008-s001.zip]

Archive with 5 entries (4 files):
- Supplementary/
- Supplementary/Fig S1.png
- Supplementary/Fig S2.png
- Supplementary/Fig S3.png
- Supplementary/Western Blots and Quantification.pdf
